# Supplementary material for: The Role of the Anion in Imidazolium-Based Ionic Liquids for Fuel and Terpenes Processing
Source: Molecules. 2023 Mar 7;28(6):2456. doi: 10.3390/molecules28062456 (PMC10057593; doi:10.3390/molecules28062456)
Supplement: Supplementary file 1 [file molecules-28-02456-s001.zip]

Archive with 1 entries (1 files):
- molecules-2212311-supplementary.pdf
